# Supplementary material for: Comparative analyses of three complete Primula mitogenomes with insights into mitogenome size variation in Ericales
Source: BMC Genomics. 2022 Nov 24;23:770. doi: 10.1186/s12864-022-08983-x (PMC9686101; doi:10.1186/s12864-022-08983-x)
Supplement: Supplementary file 10 — Additional file 10: Table S1. Assembly information of three Primula taxa. Table S2. The number of protein-coding genes in the three Primula mitogenomes. Table S3. Tandem repeats in the Primula smithiana mitogenome. Table S4. Tandem repeats in the Primula palinuri mitogenome. Table S5. Tandem repeats in the Primula valentiniana mitogenome. Table S6. Information on MTPTs within the three Primula mitogenomes. Table S7. The shared nuclear sequences within the three Primula mitogenomes. Table S8. The nucleotide diversity of mitogenomes within different plant lineages. Table S9. The nucleotide diversity of mitogenomes among Primula taxa. Table S10. The general features of the 11 mitogenomes used for this study. Table S11. The primers used for Primula palinuri, Primula smithiana, and Primula valentiniana. Table S12. The 30 publicly available plastid genomes used for MTPT analysis. Table S13. The publicly available nuclear genomes used for NUMT analysis. [file 12864_2022_8983_MOESM10_ESM.xlsx]

## Sheet: S1
Table S1 Assembly information of three Primula taxa.
	P. valentiniana	P. palinuri	P.smithiana
Denovo length (total)	463,322 bp	545,809 bp	515,685 bp
Contigs number	14	20	12
Max contig length	76,935 bp	75,021 bp	84,495 bp
Used contig number	9	3	7
Used contig length (total)	312,697 bp	373,454 bp	336,772 bp

## Sheet: S2
Table S2 The number of protein-coding genes in the three Primula mitogenomes.
Group of genes	Gene name	P. palinuri	P. smithiana	P. valentinana
ATP synthase	atp1	1	1	1
	atp4	1	1	1
	atp6	1	1	1
	atp8	1	2	1
	atp9	1	1	1
Cytochrome c biogenesis	ccmB	1	1	1
	ccmC	1	1	1
	ccmFc	1	1	1
	ccmFn	1	1	1
Ubichinol cytochrome c reductase	cob	1	1	1
Cytochrome c oxidase	cox1	1	2	1
	cox2	1	1	1
	cox3	1	2	1
Maturases	matR	1	1	1
Transport membrane protein	mttB	1	1	1
NADH dehydrogenase	nad1	1	1	1
	nad2	1	1	1
	nad3	1	1	1
	nad4	1	2	1
	nad4L	1	1	1
	nad5	1	1	1
	nad6	1	1	1
	nad7	1	1	1
	nad9	1	1	1
Ribosomal proteins (LSU)	rpl2	1	1	1
	rpl5	1	1	1
	rpl10	1	1	1
	rpl16	1	1	1
Ribosomal proteins (SSU)	rps1	1	1	1
	rps3	1	1	1
	rps4	1	1	1
	rps10	1	2	1
	rps12	1	1	1
	rps13	1	1	1
	rps14	1	1	1
	rps16	0	0	1
	rps19	1	1	1
Succinate dehydrogenase	sdh3	1	2	1
	sdh4	1	2	1

## Sheet: S3
Table S3 Tandem repeats in the Primula smithiana mitogenome.
	Period	Copy	Consensus	Percent	Percent	Score	A	C	G	T	Entropy
	Size	Number	Size	Matches	Indels						(0-2)
44148--44305	57	2.8	57	88	0	253	10	36	31	20	1.87
49798--49827	15	1.9	16	93	6	53	66	0	20	13	1.24
98623--98691	29	2.4	28	82	4	84	23	27	17	31	1.97
133810--133862	27	2	27	88	7	81	26	9	13	50	1.71
154615--154658	22	2	21	82	4	52	40	13	18	27	1.88
176284--176331	24	2	24	83	0	60	45	20	27	6	1.75
197712--197736	11	2.3	11	100	0	50	36	0	0	64	0.94
220443--220491	24	2	24	92	0	80	12	28	12	46	1.77
220793--220855	12	5.3	12	86	0	81	36	25	20	17	1.94
221117--221185	29	2.4	28	82	4	84	23	27	17	31	1.97
234439--234491	27	2	27	88	7	81	50	13	9	26	1.71
317641--317673	14	2.4	14	90	5	50	21	15	39	24	1.91
353965--354032	29	2.3	29	85	5	84	32	16	27	23	1.96
354294--354356	12	5.3	12	86	0	81	17	20	25	36	1.94
354658--354706	24	2	24	92	0	80	46	12	28	12	1.77
377413--377437	11	2.3	11	100	0	50	64	0	0	36	0.94

## Sheet: S4
Table S4 Tandem repeats in the Primula palinuri mitogenome.
	Period	Copy	Consensus	Percent	Percent	Score	A	C	G	T	Entropy
	Size	Number	Size	Matches	Indels						(0-2)
148985--149060	39	1.9	39	97	0	143	23	26	19	30	1.98
212226--212257	16	2	16	93	0	55	25	9	31	34	1.87
217719--217751	5	6.6	5	92	0	57	15	63	3	18	1.43
237861--237887	13	2.1	13	100	0	54	77	0	0	22	0.76
313370--313417	24	2	24	83	0	60	45	20	27	6	1.75
349472--349514	22	1.9	21	86	13	59	34	20	34	9	1.85
349472--349523	24	2.3	23	81	15	63	34	21	34	9	1.86
389983--390019	18	2.1	18	90	10	58	37	13	21	27	1.91

## Sheet: S5
Table S5 Tandem repeats in the Primula valentiniana mitogenome.
Indices	Period	Copy	Consensus	Percent	Percent	Score	A	C	G	T	Entropy
	Size	Number	Size	Matches	Indels						(0-2)
12093--12125	14	2.4	14	90	5	50	21	15	39	24	1.91
98728--98752	11	2.3	11	100	0	50	64	0	0	36	0.94
205379--205422	22	2	21	82	4	52	40	13	18	27	1.88
252960--253059	47	2.1	48	92	1	166	44	14	26	16	1.85
253021--253185	50	3.2	53	73	14	171	39	18	29	13	1.88
253494--253576	15	5.5	15	86	0	112	37	27	12	22	1.9
342815--342890	39	2	37	100	0	134	28	31	21	15	1.94

## Sheet: S6
Table S6 Information on MTPTs within the three Primula mitogenomes.
Event	MtDNA	Identity (%)	hit length	S-pt	E-pt	S-mt	E-mt
mtpt1	pp	67.5	299	32381	32680	291116	290851
	ps	69.6	228	32452	32680	120377	120169
	ps	69.6	228	32680	32452	332486	332278
	pv	69.1	228	32452	32680	282967	282759
mtpt2	pp	94.7	169	34052	34221	83580	83418
mtpt3	pp	91.4	146	35393	35539	150003	149853
	ps	91.9	144	35537	35393	157528	157380
	pv	91.9	144	35537	35393	208292	208144
mtpt4	pp	87.6	473	43089	43562	168332	167864
	ps	93.4	181	43381	43562	75181	75000
	pv	92.9	181	43562	43381	189963	189782
mtpt5	pp	94.2	103	67052	67155	313742	313639
	ps	94.2	103	67052	67155	176656	176553
	pv	94.2	103	67155	67052	129274	129171
mtpt6	pp	76.7	115	90138	90253	313185	313074
mtpt7	pp	100	1778	94475	92697	228827	227049
	ps	98.4	730	94445	93715	395559	394830
	pv	97.8	733	93712	94445	173704	172972
mtpt8	ps	93	545	99795	100340	520	1
	pv	92.8	933	100728	99795	349360	348480
mtpt9	ps	97.8	1570	100341	101911	426527	424974
	pv	99	1185	101914	100729	1187	1
mtpt10	pp	97.8	533	104209	103676	316071	315544
	ps	96.9	554	104230	103676	179007	178460
	pv	96.6	554	103676	104230	127373	126826
mtpt11	pp	76	123	112044	112167	3671	3549
	ps	76	123	112044	112167	250179	250057
	pv	76	123	112167	112044	329881	329759
Notes: pp=Primula palinuri, ps=Primula smithiana, pv=Primula valentiniana

## Sheet: S7
Table S7 The shared nuclear sequences within the three Primula mitogenomes.
	P. palinuri	P. valentiniana	P. smithiana
Hits longer than 2000 bp	18	13	19
Hits longer than 4000 bp	5	4	5
Hit longer than 8000 bp	1	1	2
Max hit length (bp)	8369	9913	9928
Total hit length (bp)	243022	210146	266588

## Sheet: S8
Table S8 The nucleotide diversity of mitogenomes in different plant genera.
Genera	Mitogenome reference number	Total LCB length (bp)	Nucleotide diversity of LCB region	Nucleotide diversity of CDS region	GeneBank numbers
Actinidia	3	144442	0.002	0.0005	MH559343, MH645952, MH645953, MH645954
Bidens	4	40175	0.001	0.003	NC_062669, NC_060633, NC_062670,NC_062673,
Brassica	5	69568	0.003	0.006	NC_062671, NC_049892, NC_016123, NC_008285, NC_029182
Citrus	3	81030	0.001	0.006	NC_057143, NC_037463, NC_057142
Fragaria	6	100201	0.002	0.001	NC_062591, NC_062590, NC_062589, NC_062587, NC_057524, NC_062592
Gossypium	8	254367	0.001	0.0003	NC_035073, NC_028254, NC_035075, NC_027407, NC_027406, NC_029998, NC_035074, NC_035076
Helianthus	5	108432	0.003	0.0009	NC_023337, NC_051989, NC_058584, NC_051990, NC_058585
Orthotichum	7	105127	0.003	0.001	NC_031389, NC_031390, NC_029356, NC_031391, NC_031767, KC784958, NC_029355
Populus	3	501154	0.003	0.00037	NC_041085, NC_035157, NC_028096
Primula	3	31022	0.009	0.005	OM971881, OM971882, OM971883
Salix	5	105256	0.001	0.00084	CM018591, NC_058733, NC_058734, NC_046754, NC_029317
Solanum	4	22470	0.003	0.00019	NC_050335, NC_035963, NC_050334, NC_035964
Trifolium	3	55288	0.008	0.006	NC_048502, NC_048501, NC_048500
Zea	3	89013	0.0009	0.001	NC_008333, NC_008332, NC_008331

## Sheet: S9
Table S9 The nucleotide diversity of mitogenomes among Primula taxa.
	P. palinuri	P. valentiniana	P. smithiana
P. palinuri	-	0.013	0.013
P. valentiniana	0.013	-	0.004
P. smithiana	0.013	0.004	-

## Sheet: S10
Table S10 The general features of the 11 mitogenomes used for this study.
Taxon	GenBank accession number	Length of mitogenome	Total length of Repeat (Kb)	Total length of MTPT (Kb)	Total length of NUMT (Kb)
Primula palinuri	OM971881	407597	8	3	251
Primula valentiniana	OM971882	349360	4	2.4	210
Primula smithiana	OM971883	426527	181	2.8	266
Aegiceras corniculatum	MT130509.1	425282	10	3	1439
Rhododendron simsii	MW030508.1	802707	343	4	575
Camellia sinensis	NC_043914.1	707441	121	8.8	1239
Monotropa hypopitys	MK990822, MK990823	810116	178	3	522
Actinidia arguta	MH645952.1	792319	8	21	1654
Actinidia eriantha	GCA_019202715	772753	6	41	1371
Vaccinium macrocarpon	NC_023338.1	459678	14	9.2	115
Vaccinium microcarpum	MK715445.1	468115	14	5	114

[truncated: 3 more sheets: S11, S12, S13]
